# Supplementary material for: Dynamics of Tribofilm Formation in Boundary Lubrication Investigated Using In Situ Measurements of the Friction Force and Contact Voltage
Source: Materials (Basel). 2024 Mar 14;17(6):1335. doi: 10.3390/ma17061335 (PMC10972069; doi:10.3390/ma17061335)
Supplement: Supplementary file 1 [file materials-17-01335-s001.zip]

Archive with 1 entries (1 files):
- materials-2899386-supplementary.pdf
